# Supplementary material for: Meteorona kishinouyei, a new family, genus and species (Cnidaria, Cubozoa, Chirodropida) from Japanese Waters
Source: Zookeys. 2015 May 11;(503):1–21. doi: 10.3897/zookeys.503.9047 (PMC4440269; doi:10.3897/zookeys.503.9047)
Supplement: XML Treatment for Chiropsellidae [file zookeys.503.9047-treatment1.xml]

<!DOCTYPE tp:taxon-treatment
  PUBLIC "-//TaxonX//DTD Taxonomic Treatment Publishing DTD v0 20100105//EN" "tax-treatment-NSO.dtd">
<tp:taxon-treatment xmlns:tp="http://www.plazi.org/taxpub"><tp:treatment-meta><kwd-group><label>Taxon classification</label><kwd><named-content content-type="kingdom">Animalia</named-content></kwd><kwd><named-content content-type="order">Chirodropida</named-content></kwd></kwd-group><mixed-citation publication-type="journal"><person-group><name><surname>Toshino</surname><given-names>Sho</given-names></name><name><surname>Miyake</surname><given-names>Hiroshi</given-names></name><name><surname>Shibata</surname><given-names>Haruka</given-names></name></person-group><article-title><italic><tp:taxon-name><tp:taxon-name-part taxon-name-part-type="genus">Meteorona</tp:taxon-name-part> <tp:taxon-name-part taxon-name-part-type="species">kishinouyei</tp:taxon-name-part></tp:taxon-name></italic>, a new family, genus and species (<tp:taxon-name><tp:taxon-name-part taxon-name-part-type="phylum">Cnidaria</tp:taxon-name-part></tp:taxon-name>, <tp:taxon-name><tp:taxon-name-part taxon-name-part-type="class">Cubozoa</tp:taxon-name-part></tp:taxon-name>, <tp:taxon-name><tp:taxon-name-part taxon-name-part-type="order">Chirodropida</tp:taxon-name-part></tp:taxon-name>) from Japanese Waters</article-title><source>Zookeys</source><day>11</day><month>5</month><year>2015</year><volume>2015</volume><issue>503</issue><fpage>1</fpage><lpage>21</lpage><pub-id pub-id-type="doi">10.3897/zookeys.503.9047</pub-id></mixed-citation></tp:treatment-meta><tp:nomenclature><label>Family</label><tp:taxon-name>
                            <tp:taxon-name-part taxon-name-part-type="family">Chiropsellidae</tp:taxon-name-part>
                            <object-id xmlns:xlink="http://www.w3.org/1999/xlink" content-type="zoobank" xlink:type="simple">http://zoobank.org/7690E036-F8BD-4B62-A7BB-EF9DD1D6DE87</object-id>
                        </tp:taxon-name><tp:taxon-status xmlns:xlink="http://www.w3.org/1999/xlink" xlink:type="simple">fam. n.</tp:taxon-status></tp:nomenclature><tp:treatment-sec sec-type="Family diagnosis"><title>Family diagnosis.</title><p><tp:taxon-name><tp:taxon-name-part taxon-name-part-type="order">Chirodropida</tp:taxon-name-part></tp:taxon-name> with unbranched gastric saccules. Gastric phacellae V-shaped or horseshoe shaped. Sensory niches U-shaped, with medial flap on upper rhopaliar scale. Pedalial canal bend slight volcano or knee-shaped. Pedalia four, branched with 5 to 11 tentacles or unbranched with one tentacle.</p></tp:treatment-sec><tp:treatment-sec sec-type="Type genus"><title>Type genus.</title><p><italic><tp:taxon-name><tp:taxon-name-part taxon-name-part-type="genus">Chiropsella</tp:taxon-name-part></tp:taxon-name></italic> Gershwin, 2006.</p><p><italic><tp:taxon-name><tp:taxon-name-part taxon-name-part-type="genus">Chiropsella</tp:taxon-name-part> <tp:taxon-name-part taxon-name-part-type="species">bronzie</tp:taxon-name-part></tp:taxon-name></italic> Gershwin, 2006: 25–36, pl. 4–6.</p><p><italic><tp:taxon-name><tp:taxon-name-part taxon-name-part-type="genus">Chiropsella</tp:taxon-name-part> <tp:taxon-name-part taxon-name-part-type="species">bart</tp:taxon-name-part></tp:taxon-name></italic> Gershwin &amp; Alderslade, 2006: 15–21, figs 1–4.</p><p><italic><tp:taxon-name><tp:taxon-name-part taxon-name-part-type="genus">Chiropsella</tp:taxon-name-part> <tp:taxon-name-part taxon-name-part-type="species">rudloei</tp:taxon-name-part></tp:taxon-name></italic> Bentlage, 2013: 1–7, figs 1–3.</p></tp:treatment-sec></tp:taxon-treatment>
