# Supplementary material for: Meteorona kishinouyei, a new family, genus and species (Cnidaria, Cubozoa, Chirodropida) from Japanese Waters
Source: Zookeys. 2015 May 11;(503):1–21. doi: 10.3897/zookeys.503.9047 (PMC4440269; doi:10.3897/zookeys.503.9047)
Supplement: XML Treatment for Meteorona kishinouyei [file zookeys.503.9047-treatment3.xml]

<!DOCTYPE tp:taxon-treatment
  PUBLIC "-//TaxonX//DTD Taxonomic Treatment Publishing DTD v0 20100105//EN" "tax-treatment-NSO.dtd">
<tp:taxon-treatment xmlns:tp="http://www.plazi.org/taxpub"><tp:treatment-meta><kwd-group><label>Taxon classification</label><kwd><named-content content-type="kingdom">Animalia</named-content></kwd><kwd><named-content content-type="order">Chirodropida</named-content></kwd><kwd><named-content content-type="family">Chiropsellidae</named-content></kwd></kwd-group><mixed-citation publication-type="journal"><person-group><name><surname>Toshino</surname><given-names>Sho</given-names></name><name><surname>Miyake</surname><given-names>Hiroshi</given-names></name><name><surname>Shibata</surname><given-names>Haruka</given-names></name></person-group><article-title><italic><tp:taxon-name><tp:taxon-name-part taxon-name-part-type="genus">Meteorona</tp:taxon-name-part> <tp:taxon-name-part taxon-name-part-type="species">kishinouyei</tp:taxon-name-part></tp:taxon-name></italic>, a new family, genus and species (<tp:taxon-name><tp:taxon-name-part taxon-name-part-type="phylum">Cnidaria</tp:taxon-name-part></tp:taxon-name>, <tp:taxon-name><tp:taxon-name-part taxon-name-part-type="class">Cubozoa</tp:taxon-name-part></tp:taxon-name>, <tp:taxon-name><tp:taxon-name-part taxon-name-part-type="order">Chirodropida</tp:taxon-name-part></tp:taxon-name>) from Japanese Waters</article-title><source>Zookeys</source><day>11</day><month>5</month><year>2015</year><volume>2015</volume><issue>503</issue><fpage>1</fpage><lpage>21</lpage><pub-id pub-id-type="doi">10.3897/zookeys.503.9047</pub-id></mixed-citation></tp:treatment-meta><tp:nomenclature><tp:taxon-name>
                            <tp:taxon-name-part taxon-name-part-type="genus">Meteorona</tp:taxon-name-part>
                            <tp:taxon-name-part taxon-name-part-type="species">kishinouyei</tp:taxon-name-part>
                            <object-id xmlns:xlink="http://www.w3.org/1999/xlink" content-type="zoobank" xlink:type="simple">http://zoobank.org/02513932-6CFC-4A34-87AD-863677521769</object-id>
                            <object-id xmlns:xlink="http://www.w3.org/1999/xlink" content-type="vernacular" xlink:type="simple">New Japanese name: Ryusei-kurage</object-id>
                        </tp:taxon-name><tp:taxon-status xmlns:xlink="http://www.w3.org/1999/xlink" xlink:type="simple">sp. n.</tp:taxon-status><xref ref-type="fig" rid="F3">Figures 3</xref><xref ref-type="fig" rid="F4">, 4</xref><xref ref-type="fig" rid="F5">, 5</xref><xref ref-type="fig" rid="F6">, 6</xref><xref ref-type="fig" rid="F7">, 7</xref><xref ref-type="fig" rid="F8">, 8</xref><xref ref-type="fig" rid="F9">, 9</xref><xref ref-type="fig" rid="F10">, 10</xref><xref ref-type="fig" rid="F11">, 11</xref><xref ref-type="fig" rid="F12">, 12</xref></tp:nomenclature><tp:treatment-sec sec-type="Material examined"><title>Material examined.</title><p>Holotype: NSMT-Co1572. Eastern Japan, Fukushima Prefecture, Souma, Matsukawa-ura, <named-content xmlns:xlink="http://www.w3.org/1999/xlink" content-type="dwc:verbatimCoordinates" xlink:type="simple">37°48'39.3"N, 140°58'3.3"E</named-content>, 14 October 2013, collector: Ko Tomikawa, one adult male. Paratypes. NSMT-Co1568, 1569, 1570. Eastern Japan, Kanagawa Prefecture, Fujisawa, Enoshima, Shonan Port, <named-content xmlns:xlink="http://www.w3.org/1999/xlink" content-type="dwc:verbatimCoordinates" xlink:type="simple">35°18'4.75"N, 139°28'61.0"E</named-content>, <!--PageBreak--><!--PageBreak-->23 August 2011, collector: Haruka Shibata, one adult female. NSMT-Co1571. Eastern Japan, Fukushima Prefecture, Iwaki, Onahama Port, <named-content xmlns:xlink="http://www.w3.org/1999/xlink" content-type="dwc:verbatimCoordinates" xlink:type="simple">36°56'29.1"N, 140°54'.32.9"E</named-content>, 18 October 2013, collector: Shun Ishikawa, one adult female.</p></tp:treatment-sec><tp:treatment-sec sec-type="Description"><title>Description.</title><p>Adult medusae with smooth exumbrella, with evenly thick mesoglea of rigid consistency (Fig. <xref ref-type="fig" rid="F3">3</xref>, Fig. <xref ref-type="fig" rid="F4">4</xref>, Fig. <xref ref-type="fig" rid="F5">5</xref>). BH about 35 mm and DBW about 50 mm (Table <xref ref-type="table" rid="T3">3</xref>). Interradius thickened throughout bell height, with deep median furrow spanning height of bell. Adradial furrows spanning lower two thirds of bell. Coronal indentation shallow just below apex. Exumbrella lacking nematocyst warts or freckles. Gonads attached along entire length of interradial septa, leaf-shaped, not overlapping <!--PageBreak-->along the interradius (Fig. <xref ref-type="fig" rid="F6">6A</xref>, <xref ref-type="fig" rid="F7">7A</xref>). Manubrium length about 40% of bell height. Manubrium cruciform with four narrow, lanceolate lips (Fig. <xref ref-type="fig" rid="F6">6B</xref>).</p><fig id="F3" position="float" orientation="portrait"><label>Figure 3.</label><caption><p><italic><tp:taxon-name><tp:taxon-name-part taxon-name-part-type="genus">Meteorona</tp:taxon-name-part> <tp:taxon-name-part taxon-name-part-type="species">kishinouyei</tp:taxon-name-part></tp:taxon-name></italic> sp. n., holotype, live, lateral view. <bold>A</bold> in situ, photo courtesy of Ko Tomikawa <bold>B</bold> in laboratory, photo courtesy of Yusuke Kondo. All scale bars represent 1 cm.</p></caption><graphic xmlns:xlink="http://www.w3.org/1999/xlink" xlink:href="zookeys-503-001-g003.jpg" position="float" orientation="portrait" xlink:type="simple" id="oo_43265.jpg"/></fig><fig id="F4" position="float" orientation="portrait"><label>Figure 4.</label><caption><p><italic><tp:taxon-name><tp:taxon-name-part taxon-name-part-type="genus">Meteorona</tp:taxon-name-part> <tp:taxon-name-part taxon-name-part-type="species">kishinouyei</tp:taxon-name-part></tp:taxon-name></italic> sp. n., holotype. <bold>A, B</bold> lateral view <bold>C</bold> apical view <bold>D</bold> oral view. All scale bars represent 1 cm.</p></caption><graphic xmlns:xlink="http://www.w3.org/1999/xlink" xlink:href="zookeys-503-001-g004.jpg" position="float" orientation="portrait" xlink:type="simple" id="oo_43266.jpg"/></fig><fig id="F5" position="float" orientation="portrait"><label>Figure 5.</label><caption><p>Illustration of <italic><tp:taxon-name><tp:taxon-name-part taxon-name-part-type="genus">Meteorona</tp:taxon-name-part> <tp:taxon-name-part taxon-name-part-type="species">kishinouyei</tp:taxon-name-part></tp:taxon-name></italic> sp. n., holotype. <bold>A, B</bold> lateral view <bold>C</bold> apical view <bold>D</bold> oral view. All scale bars represent 1 cm.</p></caption><graphic xmlns:xlink="http://www.w3.org/1999/xlink" xlink:href="zookeys-503-001-g005.jpg" position="float" orientation="portrait" xlink:type="simple" id="oo_43267.jpg"/></fig><fig id="F6" position="float" orientation="portrait"><label>Figure 6.</label><caption><p><italic><tp:taxon-name><tp:taxon-name-part taxon-name-part-type="genus">Meteorona</tp:taxon-name-part> <tp:taxon-name-part taxon-name-part-type="species">kishinouyei</tp:taxon-name-part></tp:taxon-name></italic> sp. n., holotype. <bold>A</bold> gonad <bold>B</bold> mouth oral lips <bold>C</bold> gastric saccules <bold>D</bold> phacellae <bold>E</bold> gastric filaments <bold>F</bold> rhopaliar niche ostia, front view <bold>G</bold> rhopaliar niche ostia, side view <bold>H</bold> rhopaliar window <bold>I</bold> rhopalium, front view <bold>J</bold> rhopalium, rear view <bold>K</bold> rhopalium, side view <bold>L</bold> velarium; <bold>M</bold> pedalium <bold>N</bold> pedalial canal bend <bold>O</bold> tentacle. De: Depression; Fl: flap; GS: gastric saccule; LLE: lower lens eye; PCB: pedalial canal bend; PE: pit eye; Ph: phacella; PL: perradial lappet; RN: rhopaliar niche ostia; RW: rhopaliar window; SE: slit eye; St: statolith; ULE: upper lens eye. Scale bars: 1 cm (<bold>A–E, L</bold>), 5 mm (<bold>C</bold>), 2 mm (<bold>F–H, M–O</bold>), 1 mm (<bold>E</bold>), 0.5 mm (<bold>I–K</bold>).</p></caption><graphic xmlns:xlink="http://www.w3.org/1999/xlink" xlink:href="zookeys-503-001-g006.jpg" position="float" orientation="portrait" xlink:type="simple" id="oo_43268.jpg"/></fig><fig id="F7" position="float" orientation="portrait"><label>Figure 7.</label><caption><p>Illustration of <italic><tp:taxon-name><tp:taxon-name-part taxon-name-part-type="genus">Meteorona</tp:taxon-name-part> <tp:taxon-name-part taxon-name-part-type="species">kishinouyei</tp:taxon-name-part></tp:taxon-name></italic> sp. n., holotype. <bold>A</bold> gonad <bold>B</bold> gastric saccule <bold>C</bold> phacellae <bold>D</bold> gastric filaments <bold>E</bold> rhopaliar niche ostia and opening, front view <bold>F</bold> rhopaliar niche ostia and opening, side view <bold>G</bold> rhopalium, front view <bold>H</bold> rhopalium, side view <bold>I</bold> velarium <bold>J</bold> pedalium <bold>K</bold> pedalial canal bend <bold>L</bold> tentacle. Allows indicate gastric saccule. Scale bars: 1 cm (<bold>A–C, I</bold>), 2 mm (<bold>D, J–L</bold>), 1 mm (<bold>E–F, H</bold>), 0.5 mm (<bold>G</bold>).</p></caption><graphic xmlns:xlink="http://www.w3.org/1999/xlink" xlink:href="zookeys-503-001-g007.jpg" position="float" orientation="portrait" xlink:type="simple" id="oo_43269.jpg"/></fig><table-wrap id="T3" position="float" orientation="portrait"><label>Table 3.</label><caption><p>Size (mm) of <italic><tp:taxon-name><tp:taxon-name-part taxon-name-part-type="genus">Meteorona</tp:taxon-name-part> <tp:taxon-name-part taxon-name-part-type="species">kishinouyei</tp:taxon-name-part></tp:taxon-name></italic>. *: The holotype. Nos. Co1568-1571 are paratypes. BH = bell height; DBW = diagonal bell width; DEW = diagonal exumbrella width; DSW = diagonal subumbrella width; ML = manubrium length; IKL = inner keel length; IKW = inner keel width; IRW = interrhopalial width; OKL = outer keel length; OKW = outer keel width; RH = rhopalium height; PCW = pedalial canal width; PW = pedalial width; TBW = tentacle base width; VW = velarial width. All bars represent unavailable due to dissection.</p></caption><table rules="all"><tbody><tr><th rowspan="1" colspan="1">Specimen No.</th><th rowspan="1" colspan="1">BH</th><th rowspan="1" colspan="1">DBW</th><th rowspan="1" colspan="1">DEW</th><th rowspan="1" colspan="1">DSW</th><th rowspan="1" colspan="1">IRW</th><th rowspan="1" colspan="1">PW</th><th rowspan="1" colspan="1">PCW</th><th rowspan="1" colspan="1">OKW</th></tr><tr><td rowspan="1" colspan="1">NSMT-Co1568</td><td rowspan="1" colspan="1">34,3</td><td rowspan="1" colspan="1">49,5</td><td rowspan="1" colspan="1">44,0</td><td rowspan="1" colspan="1">41,3</td><td rowspan="1" colspan="1">22,6</td><td rowspan="1" colspan="1">7,3</td><td rowspan="1" colspan="1">1,5</td><td rowspan="1" colspan="1">2,8</td></tr><tr><td rowspan="1" colspan="1">NSMT-Co1569</td><td rowspan="1" colspan="1">28,7</td><td rowspan="1" colspan="1">41,7</td><td rowspan="1" colspan="1">–</td><td rowspan="1" colspan="1">–</td><td rowspan="1" colspan="1">19,6</td><td rowspan="1" colspan="1">6,8</td><td rowspan="1" colspan="1">1,2</td><td rowspan="1" colspan="1">2,6</td></tr><tr><td rowspan="1" colspan="1">NSMT-Co1570</td><td rowspan="1" colspan="1">15,3</td><td rowspan="1" colspan="1">19,6</td><td rowspan="1" colspan="1">18,9</td><td rowspan="1" colspan="1">15,5</td><td rowspan="1" colspan="1">9,2</td><td rowspan="1" colspan="1">3,7</td><td rowspan="1" colspan="1">1,0</td><td rowspan="1" colspan="1">1,1</td></tr><tr><td rowspan="1" colspan="1">NSMT-Co1571</td><td rowspan="1" colspan="1">23,7</td><td rowspan="1" colspan="1">28,3</td><td rowspan="1" colspan="1">25,5</td><td rowspan="1" colspan="1">22,6</td><td rowspan="1" colspan="1">15,4</td><td rowspan="1" colspan="1">6,7</td><td rowspan="1" colspan="1">1,5</td><td rowspan="1" colspan="1">2,9</td></tr><tr><td rowspan="1" colspan="1">NSMT-Co1572*</td><td rowspan="1" colspan="1">34,6</td><td rowspan="1" colspan="1">46,5</td><td rowspan="1" colspan="1">42,9</td><td rowspan="1" colspan="1">39,6</td><td rowspan="1" colspan="1">22,0</td><td rowspan="1" colspan="1">6,9</td><td rowspan="1" colspan="1">1,8</td><td rowspan="1" colspan="1">3,1</td></tr><tr><td rowspan="1" colspan="1"><bold>Specimen No.</bold></td><td rowspan="1" colspan="1"><bold>IKW</bold></td><td rowspan="1" colspan="1"><bold>OKL</bold></td><td rowspan="1" colspan="1"><bold>IKL</bold></td><td rowspan="1" colspan="1"><bold>TBW</bold></td><td rowspan="1" colspan="1"><bold>RH</bold></td><td rowspan="1" colspan="1"><bold>VW</bold></td><td rowspan="1" colspan="1"><bold>ML</bold></td><td rowspan="1" colspan="1"><bold>SEX</bold></td></tr><tr><td rowspan="1" colspan="1">NSMT-Co1568</td><td rowspan="1" colspan="1">3,0</td><td rowspan="1" colspan="1">17,2</td><td rowspan="1" colspan="1">11,2</td><td rowspan="1" colspan="1">2,6</td><td rowspan="1" colspan="1">5,6</td><td rowspan="1" colspan="1">5,5</td><td rowspan="1" colspan="1">15,2</td><td rowspan="1" colspan="1">Male</td></tr><tr><td rowspan="1" colspan="1">NSMT-Co1569</td><td rowspan="1" colspan="1">3,2</td><td rowspan="1" colspan="1">13,7</td><td rowspan="1" colspan="1">7,1</td><td rowspan="1" colspan="1">2,1</td><td rowspan="1" colspan="1">4,4</td><td rowspan="1" colspan="1">5,4</td><td rowspan="1" colspan="1">11,9</td><td rowspan="1" colspan="1">Female</td></tr><tr><td rowspan="1" colspan="1">NSMT-Co1570</td><td rowspan="1" colspan="1">1,3</td><td rowspan="1" colspan="1">7,5</td><td rowspan="1" colspan="1">4,9</td><td rowspan="1" colspan="1">0,9</td><td rowspan="1" colspan="1">2,3</td><td rowspan="1" colspan="1">2,8</td><td rowspan="1" colspan="1">3,6</td><td rowspan="1" colspan="1">Female</td></tr><tr><td rowspan="1" colspan="1">NSMT-Co1571</td><td rowspan="1" colspan="1">2,3</td><td rowspan="1" colspan="1">16,4</td><td rowspan="1" colspan="1">11,1</td><td rowspan="1" colspan="1">2,0</td><td rowspan="1" colspan="1">4,5</td><td rowspan="1" colspan="1">4,3</td><td rowspan="1" colspan="1">10,0</td><td rowspan="1" colspan="1">Female</td></tr><tr><td rowspan="1" colspan="1">NSMT-Co1572*</td><td rowspan="1" colspan="1">2,1</td><td rowspan="1" colspan="1">17,7</td><td rowspan="1" colspan="1">11,1</td><td rowspan="1" colspan="1">2,7</td><td rowspan="1" colspan="1">5,1</td><td rowspan="1" colspan="1">6,0</td><td rowspan="1" colspan="1">12,5</td><td rowspan="1" colspan="1">Female</td></tr></tbody></table></table-wrap><p>Gastric saccules unbranched, slightly raised and opaque (Fig. <xref ref-type="fig" rid="F5">5D</xref>, <xref ref-type="fig" rid="F6">6C</xref>, <xref ref-type="fig" rid="F7">7B</xref>). Gastric phacellae horseshoe-shaped in each corner of stomach (Fig. <xref ref-type="fig" rid="F6">6D</xref>, <xref ref-type="fig" rid="F7">7C</xref>). Gastric cirri simple and unbranched (Fig. <xref ref-type="fig" rid="F6">6E</xref>, <xref ref-type="fig" rid="F7">7D</xref>). Sensory niches four, perradial, U-shaped, with one shallow covering scale above and no lower scale, upper scale with central tongue-shaped flap partially shielding rhopalium, located approximately 1/6 of bell height from velarial <!--PageBreak-->turnover (Fig. <xref ref-type="fig" rid="F6">6F, G</xref>, <xref ref-type="fig" rid="F7">7E, F</xref>). The rhopaliar niche located in a triangular shaped depression of exumbrella (Fig. <xref ref-type="fig" rid="F6">6F</xref>, <xref ref-type="fig" rid="F7">7E</xref>). Subumbrellar rhopalial windows flat (Fig. <xref ref-type="fig" rid="F6">6H</xref>). Each of the four rhopalia bearing a set of six eyes, with the two median possessing prominent <!--PageBreak-->lenses and the four lateral ones adjacent to the lens eyes being pigment pits and slit (Fig. <xref ref-type="fig" rid="F6">6I–K</xref>, Fig. <xref ref-type="fig" rid="F7">7G, H</xref>). A single broad bean shaped statolith located behind each complex eye (Fig. <xref ref-type="fig" rid="F6">6I–K</xref>). Velarial canals one per octant, dendritic, with only the tips defined along the velarial margin (Fig. <xref ref-type="fig" rid="F6">6L</xref>, Fig. <xref ref-type="fig" rid="F7">7I</xref>). Frenulum a single solid, gelatinous struc<!--PageBreak-->ture, extending to near velarial margin (Fig. <xref ref-type="fig" rid="F6">6L</xref>). Velarial width about 20% of DSW. Pedalia scalpel-like, each bearing one tentacle (Fig. <xref ref-type="fig" rid="F6">6M</xref>, Fig. <xref ref-type="fig" rid="F7">7J</xref>). Pedalia about half of bell height, inner keel rounded, about two times the width of pedalial canal. Outer keel width approximately twice that of pedalial canal, inner keel width and outer keel width almost equal. Proximal pedalial canal bend slight volcano-shaped (Fig. <xref ref-type="fig" rid="F6">6N</xref>, Fig. <xref ref-type="fig" rid="F7">7K</xref>). Tentacles four, with one per pedalium, base width up to 2.7 mm thick, round in cross section, with nematocyst rings alternate thick and thin in preserved specimens (Fig. <xref ref-type="fig" rid="F6">6O</xref>, <xref ref-type="fig" rid="F7">7L</xref>). Color and length of tentacles in living specimens was light brownish (Fig. <xref ref-type="fig" rid="F3">3A, B</xref>).</p><p>The smallest young medusa (NSMT-Co 1570) had a BH of about 15 mm, DBW of about 20 mm (Fig. <xref ref-type="fig" rid="F8">8</xref>, <xref ref-type="fig" rid="F9">9</xref>). Mesoglea was thin and softer than that of adults. Adradial <!--PageBreak-->furrows spanning half of the bell height (Fig. <xref ref-type="fig" rid="F8">8A</xref>, <xref ref-type="fig" rid="F9">9A</xref>). Interradial furrows spanning the entire height of the bell (Fig. <xref ref-type="fig" rid="F8">8B</xref>, <xref ref-type="fig" rid="F9">9B</xref>). Coronal indentation shallow and exumbrella nematocyst freckles absent. Gonads attached along entire length of interradial septa, leaf-shaped, not overlapping along the interradius (Fig. <xref ref-type="fig" rid="F10">10A</xref>). Manubrium length about 20% of bell height. Gastric saccules not developed. Gastric phacellae four-leaf clover shaped in each corner of stomach (Figs <xref ref-type="fig" rid="F8">8C</xref>, <xref ref-type="fig" rid="F9">9C</xref>, <xref ref-type="fig" rid="F10">10B</xref>). Depression of exumbrella not developed. Upper medial rhopaliar scale flap shorter than in adults (Fig. <xref ref-type="fig" rid="F10">10C, D</xref>). Velarial canals one per octant, dendritic but with minor branching (Fig. <xref ref-type="fig" rid="F10">10E</xref>). Pedalium scalpel-like (Fig. <xref ref-type="fig" rid="F10">10F</xref>). Volcano-shaped pedalial canal bend smoother than in adults (Fig. <xref ref-type="fig" rid="F10">10G</xref>). Tentacle with nematocyst rings alternate thick and thin in preserved specimens (Fig. <xref ref-type="fig" rid="F10">10H</xref>).</p><fig id="F8" position="float" orientation="portrait"><label>Figure 8.</label><caption><p><italic><tp:taxon-name><tp:taxon-name-part taxon-name-part-type="genus">Meteorona</tp:taxon-name-part> <tp:taxon-name-part taxon-name-part-type="species">kishinouyei</tp:taxon-name-part></tp:taxon-name></italic> sp. n., young medusa, paratype NSMT-Co1570. <bold>A, B</bold> lateral view <bold>C</bold> apical view <bold>D</bold> oral view. All bars represent 1 cm.</p></caption><graphic xmlns:xlink="http://www.w3.org/1999/xlink" xlink:href="zookeys-503-001-g008.jpg" position="float" orientation="portrait" xlink:type="simple" id="oo_43270.jpg"/></fig><fig id="F9" position="float" orientation="portrait"><label>Figure 9.</label><caption><p>Illustration of <italic><tp:taxon-name><tp:taxon-name-part taxon-name-part-type="genus">Meteorona</tp:taxon-name-part> <tp:taxon-name-part taxon-name-part-type="species">kishinouyei</tp:taxon-name-part></tp:taxon-name></italic> sp. n., young medusa, paratype NSMT-Co1570. <bold>A, B</bold> lateral view <bold>C</bold> apical view <bold>D</bold> oral view. All bars represent 1 cm.</p></caption><graphic xmlns:xlink="http://www.w3.org/1999/xlink" xlink:href="zookeys-503-001-g009.jpg" position="float" orientation="portrait" xlink:type="simple" id="oo_43271.jpg"/></fig><fig id="F10" position="float" orientation="portrait"><label>Figure 10.</label><caption><p><italic><tp:taxon-name><tp:taxon-name-part taxon-name-part-type="genus">Meteorona</tp:taxon-name-part> <tp:taxon-name-part taxon-name-part-type="species">kishinouyei</tp:taxon-name-part></tp:taxon-name></italic> sp. n., young medusa, paratype NSMT-Co1570. <bold>A</bold> gonad <bold>B</bold> phacella <bold>C</bold> rhopaliar niche ostia, front view <bold>D</bold> rhopaliar niche ostia, side view <bold>E</bold> velarium <bold>F</bold> pedalium <bold>G</bold> pedalial canal bend <bold>H</bold> tentacle. Fl: Flap; PCB: Pedalial canal bend Scale bars: 2 mm (<bold>A, E–F</bold>), 1 mm (<bold>C–D, G–H</bold>), 0.5 mm (<bold>B</bold>).</p></caption><graphic xmlns:xlink="http://www.w3.org/1999/xlink" xlink:href="zookeys-503-001-g010.jpg" position="float" orientation="portrait" xlink:type="simple" id="oo_43272.jpg"/></fig><!--PageBreak--><p>Cnidome. Six different nematocyst types identified and measured in the paratype specimen (NSMT-Co1571) (Table <xref ref-type="table" rid="T4">4</xref>, Fig. <xref ref-type="fig" rid="F11">11</xref>). Tentacle: Large microbasic <italic>p</italic>-rhopaloids, banana-shaped <italic>p</italic>-mastigophores, small oval beehive isorhizas, rod-shaped isorhizas, small sub-spherical <italic>p</italic>-rhopaloids. Manubrium: Tiny microbasic euryteles, small sub-spherical <italic>p</italic>-rhopaloids. Phacellae: Tiny microbasic euryteles, small sub-spherical <italic>p</italic>-rhopaloids. Exumbrella lacking nematocysts.</p><fig id="F11" position="float" orientation="portrait"><label>Figure 11.</label><caption><p>Nematocysts of <italic><tp:taxon-name><tp:taxon-name-part taxon-name-part-type="genus">Meteorona</tp:taxon-name-part> <tp:taxon-name-part taxon-name-part-type="species">kishinouyei</tp:taxon-name-part></tp:taxon-name></italic>, paratype NSMT-Co1571. <bold>A, B</bold> Large microbasic <italic>p</italic>-rhopaloids. Intact (<bold>A</bold>), discharged (<bold>B</bold>) <bold>C, D</bold> Banana-shaped <italic>p</italic>-mastigophores. Intact (<bold>C</bold>), discharged (<bold>D</bold>) <bold>E, F</bold> Small oval beehive isorhizas. Intact (<bold>E</bold>), discharged (<bold>F</bold>) <bold>G, H</bold> Rod-shaped isorhizas. Intact (<bold>G</bold>), discharged (<bold>H</bold>) <bold>I, J</bold> Small sub-spherical <italic>p</italic>-rhopaloids. Intact (<bold>I</bold>), discharged (<bold>J</bold>) <bold>K, L</bold> Tiny microbasic euryteles. Intact (<bold>K</bold>), discharged (<bold>L</bold>). All bars represent 10 µm.</p></caption><graphic xmlns:xlink="http://www.w3.org/1999/xlink" xlink:href="zookeys-503-001-g011.jpg" position="float" orientation="portrait" xlink:type="simple" id="oo_43273.jpg"/></fig><table-wrap id="T4" position="float" orientation="portrait"><label>Table 4.</label><caption><p>Cnidomes of <italic><tp:taxon-name><tp:taxon-name-part taxon-name-part-type="genus">Meteorona</tp:taxon-name-part> <tp:taxon-name-part taxon-name-part-type="species">kishinouyei</tp:taxon-name-part></tp:taxon-name></italic>, paratype (NSMT-Co1571). D, L represent capsule diameter and length, respectively, in µm.</p></caption><table rules="all"><tbody><tr><th rowspan="1" colspan="1">Part</th><th rowspan="1" colspan="1">Type</th><th rowspan="1" colspan="1"/><th rowspan="1" colspan="1">Min</th><th rowspan="1" colspan="1">Max</th><th rowspan="1" colspan="1">Mean</th><th rowspan="1" colspan="1">SD</th><th rowspan="1" colspan="1">N</th></tr><tr><td rowspan="10" colspan="1">Tentacle</td><td rowspan="2" colspan="1">banana-shaped microbasic <italic>p</italic>-mastigophore</td><td rowspan="1" colspan="1">D</td><td rowspan="1" colspan="1">11,58</td><td rowspan="1" colspan="1">15,49</td><td rowspan="1" colspan="1">13,62</td><td rowspan="1" colspan="1">1,06</td><td rowspan="1" colspan="1">21</td></tr><tr><td rowspan="1" colspan="1">L</td><td rowspan="1" colspan="1">58,22</td><td rowspan="1" colspan="1">67,85</td><td rowspan="1" colspan="1">62,60</td><td rowspan="1" colspan="1">2,54</td><td rowspan="1" colspan="1">21</td></tr><tr><td rowspan="2" colspan="1">large microbasic <italic>p</italic>-rhopaloid</td><td rowspan="1" colspan="1">D</td><td rowspan="1" colspan="1">15,64</td><td rowspan="1" colspan="1">20,61</td><td rowspan="1" colspan="1">17,64</td><td rowspan="1" colspan="1">1,21</td><td rowspan="1" colspan="1">30</td></tr><tr><td rowspan="1" colspan="1">L</td><td rowspan="1" colspan="1">26,05</td><td rowspan="1" colspan="1">33,02</td><td rowspan="1" colspan="1">29,27</td><td rowspan="1" colspan="1">1,65</td><td rowspan="1" colspan="1">30</td></tr><tr><td rowspan="2" colspan="1">small sub-spherical <italic>p</italic>-rhopaloid</td><td rowspan="1" colspan="1">D</td><td rowspan="1" colspan="1">11,63</td><td rowspan="1" colspan="1">15,49</td><td rowspan="1" colspan="1">13,57</td><td rowspan="1" colspan="1">1,08</td><td rowspan="1" colspan="1">25</td></tr><tr><td rowspan="1" colspan="1">L</td><td rowspan="1" colspan="1">15,09</td><td rowspan="1" colspan="1">19,96</td><td rowspan="1" colspan="1">17,37</td><td rowspan="1" colspan="1">1,31</td><td rowspan="1" colspan="1">25</td></tr><tr><td rowspan="2" colspan="1">small oval beehive isorhiza</td><td rowspan="1" colspan="1">D</td><td rowspan="1" colspan="1">9,77</td><td rowspan="1" colspan="1">11,86</td><td rowspan="1" colspan="1">10,67</td><td rowspan="1" colspan="1">0,56</td><td rowspan="1" colspan="1">30</td></tr><tr><td rowspan="1" colspan="1">L</td><td rowspan="1" colspan="1">12,36</td><td rowspan="1" colspan="1">15,12</td><td rowspan="1" colspan="1">13,38</td><td rowspan="1" colspan="1">0,72</td><td rowspan="1" colspan="1">30</td></tr><tr><td rowspan="2" colspan="1">rod-shaped isorhiza</td><td rowspan="1" colspan="1">D</td><td rowspan="1" colspan="1">3,38</td><td rowspan="1" colspan="1">5,92</td><td rowspan="1" colspan="1">4,56</td><td rowspan="1" colspan="1">0,62</td><td rowspan="1" colspan="1">30</td></tr><tr><td rowspan="1" colspan="1">L</td><td rowspan="1" colspan="1">9,92</td><td rowspan="1" colspan="1">18,31</td><td rowspan="1" colspan="1">15,11</td><td rowspan="1" colspan="1">1,45</td><td rowspan="1" colspan="1">30</td></tr><tr><td rowspan="2" colspan="1">Exumbrella</td><td rowspan="2" colspan="1">N/A</td><td rowspan="1" colspan="1">D</td><td rowspan="1" colspan="1">–</td><td rowspan="1" colspan="1">–</td><td rowspan="1" colspan="1">–</td><td rowspan="1" colspan="1">–</td><td rowspan="1" colspan="1">–</td></tr><tr><td rowspan="1" colspan="1">L</td><td rowspan="1" colspan="1">–</td><td rowspan="1" colspan="1">–</td><td rowspan="1" colspan="1">–</td><td rowspan="1" colspan="1">–</td><td rowspan="1" colspan="1">–</td></tr><tr><td rowspan="4" colspan="1">Manubrium</td><td rowspan="2" colspan="1">small sub-spherical <italic>p</italic>-rhopaloid</td><td rowspan="1" colspan="1">D</td><td rowspan="1" colspan="1">12,45</td><td rowspan="1" colspan="1">16,67</td><td rowspan="1" colspan="1">14,50</td><td rowspan="1" colspan="1">0,97</td><td rowspan="1" colspan="1">30</td></tr><tr><td rowspan="1" colspan="1">L</td><td rowspan="1" colspan="1">16,15</td><td rowspan="1" colspan="1">19,35</td><td rowspan="1" colspan="1">17,79</td><td rowspan="1" colspan="1">0,90</td><td rowspan="1" colspan="1">30</td></tr><tr><td rowspan="2" colspan="1">tiny microbasic eurytele</td><td rowspan="1" colspan="1">D</td><td rowspan="1" colspan="1">9,80</td><td rowspan="1" colspan="1">12,19</td><td rowspan="1" colspan="1">11,06</td><td rowspan="1" colspan="1">0,61</td><td rowspan="1" colspan="1">30</td></tr><tr><td rowspan="1" colspan="1">L</td><td rowspan="1" colspan="1">14,29</td><td rowspan="1" colspan="1">18,69</td><td rowspan="1" colspan="1">16,22</td><td rowspan="1" colspan="1">0,98</td><td rowspan="1" colspan="1">30</td></tr><tr><td rowspan="4" colspan="1">Phacella</td><td rowspan="2" colspan="1">small sub-spherical <italic>p</italic>-rhopaloid</td><td rowspan="1" colspan="1">D</td><td rowspan="1" colspan="1">11,73</td><td rowspan="1" colspan="1">14,39</td><td rowspan="1" colspan="1">13,27</td><td rowspan="1" colspan="1">0,63</td><td rowspan="1" colspan="1">30</td></tr><tr><td rowspan="1" colspan="1">L</td><td rowspan="1" colspan="1">14,03</td><td rowspan="1" colspan="1">18,42</td><td rowspan="1" colspan="1">16,37</td><td rowspan="1" colspan="1">1,00</td><td rowspan="1" colspan="1">30</td></tr><tr><td rowspan="2" colspan="1">tiny microbasic eurytele</td><td rowspan="1" colspan="1">D</td><td rowspan="1" colspan="1">9,63</td><td rowspan="1" colspan="1">12,49</td><td rowspan="1" colspan="1">10,82</td><td rowspan="1" colspan="1">0,83</td><td rowspan="1" colspan="1">15</td></tr><tr><td rowspan="1" colspan="1">L</td><td rowspan="1" colspan="1">12,56</td><td rowspan="1" colspan="1">19,79</td><td rowspan="1" colspan="1">15,82</td><td rowspan="1" colspan="1">1,91</td><td rowspan="1" colspan="1">15</td></tr></tbody></table></table-wrap></tp:treatment-sec><tp:treatment-sec sec-type="Molecular phylogenetics"><title>Molecular phylogenetics.</title><p>In the resulting ML tree (Fig. <xref ref-type="fig" rid="F12">12</xref>), three major monophyletic clades were formed in the order <tp:taxon-name><tp:taxon-name-part taxon-name-part-type="order">Chirodropida</tp:taxon-name-part></tp:taxon-name>: 1) <tp:taxon-name><tp:taxon-name-part taxon-name-part-type="family">Chirodropidae</tp:taxon-name-part></tp:taxon-name> (<!--PageBreak--><italic><tp:taxon-name><tp:taxon-name-part taxon-name-part-type="genus">Chironex</tp:taxon-name-part> <tp:taxon-name-part taxon-name-part-type="species">fleckeri</tp:taxon-name-part></tp:taxon-name></italic> and <italic><tp:taxon-name><tp:taxon-name-part taxon-name-part-type="genus">Chironex</tp:taxon-name-part> <tp:taxon-name-part taxon-name-part-type="species">yamaguchii</tp:taxon-name-part></tp:taxon-name></italic>); 2) <tp:taxon-name><tp:taxon-name-part taxon-name-part-type="family">Chiropsalmidae</tp:taxon-name-part></tp:taxon-name> (<italic><tp:taxon-name><tp:taxon-name-part taxon-name-part-type="genus">Chiropsalmus</tp:taxon-name-part> <tp:taxon-name-part taxon-name-part-type="species">quadrumanus</tp:taxon-name-part></tp:taxon-name></italic>); 3) A third group (<italic><tp:taxon-name><tp:taxon-name-part taxon-name-part-type="genus">Meteorona</tp:taxon-name-part> <tp:taxon-name-part taxon-name-part-type="species">kishinouyei</tp:taxon-name-part></tp:taxon-name></italic> and <italic><tp:taxon-name><tp:taxon-name-part taxon-name-part-type="genus">Chiropsella</tp:taxon-name-part> <tp:taxon-name-part taxon-name-part-type="species">bronzie</tp:taxon-name-part></tp:taxon-name></italic>). The monophyly of the third group was evident in the 18S phylogenetic tree with high bootstrap values, well supporting the validity of the new family.</p><fig id="F12" position="float" orientation="portrait"><label>Figure 12.</label><caption><p>Maximum-likelihood tree for 18 cubozoan taxa based on the nuclear 18S rDNA data set. Scale bars indicate branch length in substitutions per site. Nodal support values are presented as the ML bootstrap value; only values &gt;50% are shown.</p></caption><graphic xmlns:xlink="http://www.w3.org/1999/xlink" xlink:href="zookeys-503-001-g012.jpg" position="float" orientation="portrait" xlink:type="simple" id="oo_43274.jpg"/></fig></tp:treatment-sec><tp:treatment-sec sec-type="Habitat and ecology"><title>Habitat and ecology.</title><p>Holotype specimen of <!--PageBreak--><italic><tp:taxon-name><tp:taxon-name-part taxon-name-part-type="genus">Meteorona</tp:taxon-name-part> <tp:taxon-name-part taxon-name-part-type="species">kishinouyei</tp:taxon-name-part></tp:taxon-name></italic> was collected near shore in shallow waters of the Matsukawa-ura lagoon, Fukushima prefecture, eastern Japan. Until March 2011, the north part of the lagoon extended to the sea via a man-made channel. However, the channel was destroyed and considerable sea water flowed into the lagoon as a result of the 2011 Tohoku earthquake and tsunami. <italic><tp:taxon-name><tp:taxon-name-part taxon-name-part-type="genus">Meteorona</tp:taxon-name-part> <tp:taxon-name-part taxon-name-part-type="species">kishinouyei</tp:taxon-name-part></tp:taxon-name></italic> medusae may have been brought into the lagoon on the high waves. Moreover, <italic><tp:taxon-name><tp:taxon-name-part taxon-name-part-type="genus">Meteorona</tp:taxon-name-part> <tp:taxon-name-part taxon-name-part-type="species">kishinouyei</tp:taxon-name-part></tp:taxon-name></italic> may be a neritic species. Young medusae appeared during August, while adult medusae appeared between August and November. <italic><tp:taxon-name><tp:taxon-name-part taxon-name-part-type="genus">Carybdea</tp:taxon-name-part> <tp:taxon-name-part taxon-name-part-type="species">brevipedalia</tp:taxon-name-part></tp:taxon-name></italic> was collected together with <italic><tp:taxon-name><tp:taxon-name-part taxon-name-part-type="genus">Meteorona</tp:taxon-name-part> <tp:taxon-name-part taxon-name-part-type="species">kishinouyei</tp:taxon-name-part></tp:taxon-name></italic> along at Onahama port and Shonan at the water surface in a shallow area (water depth 3–10 m) port during daytime. Polyps of <italic><tp:taxon-name><tp:taxon-name-part taxon-name-part-type="genus">Meteorona</tp:taxon-name-part> <tp:taxon-name-part taxon-name-part-type="species">kishinouyei</tp:taxon-name-part></tp:taxon-name></italic> may metamorphose into young medusae during summer. However, the polyp stage and life history are unknown.</p></tp:treatment-sec><tp:treatment-sec sec-type="Etymology"><title>Etymology.</title><p>The species is named <italic>kishinouyei</italic> (noun in apposition) to honor Professor Kamakichi Kishinouye, zoologist and fishery scientist. Kishinouye’s meticulous studies and observations have led to many important contributions in the description of cubozoan zoology</p></tp:treatment-sec><tp:treatment-sec sec-type="Differential diagnosis"><title>Differential diagnosis.</title><p>A comparison of key features of the species of <tp:taxon-name><tp:taxon-name-part taxon-name-part-type="order">Chirodropida</tp:taxon-name-part></tp:taxon-name> is presented in Table <xref ref-type="table" rid="T5">5</xref>. <!--PageBreak--><!--PageBreak--><italic><tp:taxon-name><tp:taxon-name-part taxon-name-part-type="genus">Meteorona</tp:taxon-name-part> <tp:taxon-name-part taxon-name-part-type="species">kishinouyei</tp:taxon-name-part></tp:taxon-name></italic> can be distinguished from all other chirodropid species by shape of pedalium, gastric saccules and rhopaliar niche. All of the species in the order <tp:taxon-name><tp:taxon-name-part taxon-name-part-type="order">Chirodropida</tp:taxon-name-part></tp:taxon-name> have branching pedalia, each bearing multiple tentacles. <italic><tp:taxon-name><tp:taxon-name-part taxon-name-part-type="genus">Meteorona</tp:taxon-name-part> <tp:taxon-name-part taxon-name-part-type="species">kishinouyei</tp:taxon-name-part></tp:taxon-name></italic> has one tentacle per unbranching pedalium like species of the order <tp:taxon-name><tp:taxon-name-part taxon-name-part-type="order">Carybdeida</tp:taxon-name-part></tp:taxon-name>. Shape of gastric saccules are cock’s-comb shaped/grape-cluster-like (<italic><tp:taxon-name><tp:taxon-name-part taxon-name-part-type="genus">Chironex</tp:taxon-name-part></tp:taxon-name></italic>), elongate, tapered, with numerous axial processes, or absent (<italic><tp:taxon-name><tp:taxon-name-part taxon-name-part-type="genus">Chirodropus</tp:taxon-name-part></tp:taxon-name></italic>) in <tp:taxon-name><tp:taxon-name-part taxon-name-part-type="family">Chirodropidae</tp:taxon-name-part></tp:taxon-name>, finger-like in <tp:taxon-name><tp:taxon-name-part taxon-name-part-type="family">Chiropsalmidae</tp:taxon-name-part></tp:taxon-name>, spherical in <italic><tp:taxon-name><tp:taxon-name-part taxon-name-part-type="genus">Chiropsella</tp:taxon-name-part></tp:taxon-name></italic>. <italic><tp:taxon-name><tp:taxon-name-part taxon-name-part-type="genus">Meteorona</tp:taxon-name-part> <tp:taxon-name-part taxon-name-part-type="species">kishinouyei</tp:taxon-name-part></tp:taxon-name></italic> were slightly raised. All chirodropids have sensory niches located in a triangular shaped depression of the exumbrella. However, only <italic><tp:taxon-name><tp:taxon-name-part taxon-name-part-type="genus">Meteorona</tp:taxon-name-part> <tp:taxon-name-part taxon-name-part-type="species">kishonouyei</tp:taxon-name-part></tp:taxon-name></italic> and <italic><tp:taxon-name><tp:taxon-name-part taxon-name-part-type="genus">Chiropsella</tp:taxon-name-part></tp:taxon-name></italic> have a central flap hanging down from the upper scale of the rhopaliar niche. Exumbrella nematocysts are lacking in all chirodropid species expect <italic><tp:taxon-name><tp:taxon-name-part taxon-name-part-type="genus">Chiropsalmus</tp:taxon-name-part></tp:taxon-name></italic>.</p><table-wrap id="T5" position="float" orientation="portrait"><label>Table 5.</label><caption><p>Morphology of chirodropida medusae in previous and the present studies. All bars represent lacking data.</p></caption><table rules="all"><tbody><tr><td rowspan="1" colspan="1">Family</td><td rowspan="1" colspan="1">Genus</td><td rowspan="1" colspan="1">Nematocysts on exumbrella</td><td rowspan="1" colspan="1">Gastric saccule shape</td><td rowspan="1" colspan="1">Gastric phacella shape</td><td rowspan="1" colspan="1">Rhopaliar covering scale</td><td rowspan="1" colspan="1">Number of tentacles</td><td rowspan="1" colspan="1">Pedalial branching pattern</td><td rowspan="1" colspan="1">Pedalial canal</td><td rowspan="1" colspan="1">Pedalial canal bend</td></tr><tr><td rowspan="3" colspan="1"><tp:taxon-name><tp:taxon-name-part taxon-name-part-type="family">Chiropsellidae</tp:taxon-name-part></tp:taxon-name> fam. n.</td><td rowspan="1" colspan="1"><italic><tp:taxon-name><tp:taxon-name-part taxon-name-part-type="genus">Meteorona</tp:taxon-name-part></tp:taxon-name></italic> gen. n.</td><td rowspan="1" colspan="1">–</td><td rowspan="1" colspan="1">Slightly raised</td><td rowspan="1" colspan="1">Horseshoe shaped</td><td rowspan="1" colspan="1">Tongue</td><td rowspan="1" colspan="1">1</td><td rowspan="1" colspan="1">Unbranching</td><td rowspan="1" colspan="1">Undivided</td><td rowspan="1" colspan="1">Slight volcano</td></tr><tr><td rowspan="2" colspan="1"><italic><tp:taxon-name><tp:taxon-name-part taxon-name-part-type="genus">Chiropsella</tp:taxon-name-part></tp:taxon-name></italic></td><td rowspan="2" colspan="1">–</td><td rowspan="2" colspan="1">Solid and spherical; sessile</td><td rowspan="1" colspan="1">V-shaped</td><td rowspan="2" colspan="1">Cigar/Banana/Tongue/Squarish to rounded</td><td rowspan="2" colspan="1">5–11</td><td rowspan="2" colspan="1">Usually but always opposite</td><td rowspan="2" colspan="1">Divided</td><td rowspan="2" colspan="1">Knee-shaped/ Slight volcano</td></tr><tr><td rowspan="1" colspan="1">Horseshoe shaped</td></tr><tr><td rowspan="3" colspan="1"><tp:taxon-name><tp:taxon-name-part taxon-name-part-type="family">Chirodropidae</tp:taxon-name-part></tp:taxon-name></td><td rowspan="1" colspan="1"><italic><tp:taxon-name><tp:taxon-name-part taxon-name-part-type="genus">Chirodropus</tp:taxon-name-part></tp:taxon-name></italic></td><td rowspan="1" colspan="1">–</td><td rowspan="1" colspan="1">Elongate, tapered, with numerous axial processes, or absent</td><td rowspan="1" colspan="1">V-shaped</td><td rowspan="1" colspan="1">–</td><td rowspan="1" colspan="1">9–21</td><td rowspan="1" colspan="1">Bilateral with reduced ‘palm’</td><td rowspan="1" colspan="1">Unknown</td><td rowspan="1" colspan="1">Spike</td></tr><tr><td rowspan="1" colspan="1"><italic><tp:taxon-name><tp:taxon-name-part taxon-name-part-type="genus">Chirodectes</tp:taxon-name-part></tp:taxon-name></italic></td><td rowspan="1" colspan="1">–</td><td rowspan="1" colspan="1">–</td><td rowspan="1" colspan="1">Arranged vertically along stomach wall</td><td rowspan="1" colspan="1">–</td><td rowspan="1" colspan="1">9–11</td><td rowspan="1" colspan="1">Bilateral with reduced ‘palm’</td><td rowspan="1" colspan="1">Unknown</td><td rowspan="1" colspan="1">Spike</td></tr><tr><td rowspan="1" colspan="1"><italic><tp:taxon-name><tp:taxon-name-part taxon-name-part-type="genus">Chironex</tp:taxon-name-part></tp:taxon-name></italic></td><td rowspan="1" colspan="1">–</td><td rowspan="1" colspan="1">cock’s-comb shaped/grape-cluster-like</td><td rowspan="1" colspan="1">V-shaped</td><td rowspan="1" colspan="1">–</td><td rowspan="1" colspan="1">7–15</td><td rowspan="1" colspan="1">Alternate</td><td rowspan="1" colspan="1">Divided</td><td rowspan="1" colspan="1">Spike/volcano</td></tr><tr><td rowspan="2" colspan="1"><tp:taxon-name><tp:taxon-name-part taxon-name-part-type="family">Chiropsalmidae</tp:taxon-name-part></tp:taxon-name></td><td rowspan="1" colspan="1"><italic><tp:taxon-name><tp:taxon-name-part taxon-name-part-type="genus">Chiropsalmus</tp:taxon-name-part></tp:taxon-name></italic></td><td rowspan="1" colspan="1">Fine warts</td><td rowspan="1" colspan="1">Finger-like and short</td><td rowspan="1" colspan="1">Horseshoe shaped</td><td rowspan="1" colspan="1">–</td><td rowspan="1" colspan="1">2–9</td><td rowspan="1" colspan="1">Opposite</td><td rowspan="1" colspan="1">Undivided</td><td rowspan="1" colspan="1">Slight volcano</td></tr><tr><td rowspan="1" colspan="1"><italic><tp:taxon-name><tp:taxon-name-part taxon-name-part-type="genus">Chiropsoides</tp:taxon-name-part></tp:taxon-name></italic></td><td rowspan="1" colspan="1">–</td><td rowspan="1" colspan="1">Finger-like and long</td><td rowspan="1" colspan="1">V-shaped</td><td rowspan="1" colspan="1">–</td><td rowspan="1" colspan="1">4–11</td><td rowspan="1" colspan="1">Unilateral</td><td rowspan="1" colspan="1">Undivided</td><td rowspan="1" colspan="1">Spike</td></tr></tbody></table></table-wrap></tp:treatment-sec></tp:taxon-treatment>
